# Supplementary material for: Fatty Acid Oxidation Compensates for Lipopolysaccharide-Induced Warburg Effect in Glucose-Deprived Monocytes
Source: Front Immunol. 2017 May 29;8:609. doi: 10.3389/fimmu.2017.00609 (PMC5447039; doi:10.3389/fimmu.2017.00609)
Supplement: Table S1 — Phosphatidylcholine concentrations determined with the Biocrates platform in lipopolysaccharide-stimulated monocytes at 1 and 6 h. [file Table_1.XLSX]

## Sheet: lipids 1 h_6 h
	1h						6h
lipid	+ glucose		- glucose				+ glucose		- glucose
	mean [µM]	SD	mean [µM]	SD	p		mean [µM]	SD	mean [µM]	SD	p
PC aa C24:0	0.2588	0.132179	0.256	0.209577	p > 0.05		0.2472	0.14234	0.2524	0.160995	p > 0.05
PC aa C26:0	1.3846	0.409421	1.3754	0.58081	p > 0.05		1.3338	0.468964	1.4274	0.543166	p > 0.05
PC aa C28:0	0.5174	0.209853	0.5182	0.262965	p > 0.05		0.533	0.287976	0.5324	0.256378	p > 0.05
PC aa C30:0	0.4298	0.053886	0.4224	0.103486	p > 0.05		0.5842	0.0742408	0.5276	0.0725831	p > 0.05
PC aa C30:2	0.1576	0.0502723	0.1348	0.0807416	p > 0.05		0.1382	0.0670201	0.1312	0.0530537	p > 0.05
PC aa C32:0	4.7	0.416413	4.946	0.956467	p > 0.05		5.41	0.799812	4.888	0.651821	p=0.01
PC aa C32:1	0.4986	0.0677444	0.5104	0.0728992	p > 0.05		0.704	0.0731163	0.56	0.0624139	p=0.004
PC aa C32:2	0.071	0.0136748	0.0678	0.0216264	p > 0.05		0.0994	0.0267264	0.0858	0.0228736	p > 0.05
PC aa C32:3	0.0744	0.0243167	0.0644	0.0337831	p > 0.05		0.085	0.0287141	0.0752	0.033124	p > 0.05
PC aa C34:1	6.676	0.791505	6.948	1.02453	p > 0.05		7.072	1.12293	6.078	1.03796	p=0.01
PC aa C34:2	1.818	0.279768	1.902	0.293888	p > 0.05		1.884	0.275191	1.496	0.266045	p=0.0031
PC aa C34:3	0.092	0.0149499	0.0912	0.0132552	p > 0.05		0.15	0.0131719	0.0988	0.0121532	p<0.001
PC aa C34:4	0.0536	0.00795613	0.0504	0.0132212	p > 0.05		0.077	0.0148997	0.0568	0.014481	p<0.001
PC aa C36:0	0.1908	0.0203519	0.194	0.0259133	p > 0.05		0.253	0.0219659	0.2762	0.0530773	p > 0.05
PC aa C36:1	2.702	0.63594	2.866	0.715318	p > 0.05		3.112	0.555851	2.874	0.637871	p=0.0228
PC aa C36:2	3.912	0.675218	4.116	0.748552	p > 0.05		4.054	0.596766	3.346	0.629627	p=0.009
PC aa C36:3	1.477	0.367519	1.536	0.361497	p > 0.05		1.518	0.252131	1.1928	0.27644	p=0.008
PC aa C36:4	2.11	0.601124	2.284	0.837425	p > 0.05		1.916	0.495005	1.436	0.317695	p=0.036
PC aa C36:5	0.163	0.0359235	0.1692	0.0508154	p > 0.05		0.2252	0.030376	0.1626	0.0264632	p=0.009
PC aa C36:6	0.0226	0.00610737	0.0244	0.0095551	p > 0.05		0.0334	0.00928978	0.029	0.00578792	p > 0.05
PC aa C38:0	0.1824	0.0338275	0.1952	0.0386161	p > 0.05		0.222	0.0183439	0.2088	0.0251237	p > 0.05
PC aa C38:1	0.112	0.0412735	0.1176	0.047067	p > 0.05		0.1166	0.0680683	0.1294	0.0648136	p > 0.05
PC aa C38:3	0.8058	0.161461	0.8948	0.158408	p > 0.05		0.8762	0.0949668	0.7598	0.116564	p=0.013
PC aa C38:4	2.756	0.95793	3.032	1.17129	p > 0.05		2.636	0.736974	2	0.414427	p=0.047
PC aa C38:5	1.678	0.363208	1.818	0.50017	p > 0.05		1.776	0.348468	1.37	0.151822	p=0.029
PC aa C38:6	0.4884	0.112182	0.5344	0.154762	p > 0.05		0.5484	0.0637597	0.429	0.0618708	p=0.012
PC aa C40:1	0.3664	0.0847337	0.392	0.0940984	p > 0.05		0.3512	0.0792256	0.3964	0.0792862	p > 0.05
PC aa C40:2	0.0934	0.0162419	0.0844	0.0115456	p > 0.05		0.0878	0.0304171	0.0872	0.0107564	p > 0.05
PC aa C40:3	0.0574	0.00658027	0.0528	0.00719027	p > 0.05		0.0656	0.00517687	0.0524	0.0122188	p > 0.05
PC aa C40:4	0.2106	0.0418426	0.23	0.0620927	p > 0.05		0.2384	0.0509441	0.2108	0.0232959	p > 0.05
PC aa C40:5	0.5488	0.104008	0.6288	0.168424	p > 0.05		0.614	0.136803	0.5334	0.0927135	p > 0.05
PC aa C40:6	0.6368	0.106178	0.678	0.12519	p > 0.05		0.6808	0.0966266	0.5908	0.06071	p > 0.05
PC aa C42:0	0.0734	0.00517687	0.0676	0.00610737	p=0.042		0.0696	0.00993982	0.0686	0.00991464	p > 0.05
PC aa C42:1	0.0424	0.0111041	0.0474	0.0166523	p > 0.05		0.0452	0.00849706	0.0426	0.00709225	p > 0.05
PC aa C42:2	0.0556	0.00450555	0.0578	0.00645755	p > 0.05		0.0616	0.0123004	0.0628	0.00597495	p > 0.05
PC aa C42:4	0.0254	0.00296648	0.0258	0.00511859	p > 0.05		0.0332	0.00725948	0.0288	0.00454973	p > 0.05
PC aa C42:5	0.0254	0.00296648	0.0258	0.00511859	p > 0.05		0.0332	0.00725948	0.0288	0.00454973	p > 0.05
PC aa C42:6	0.2524	0.0461552	0.2684	0.0580327	p > 0.05		0.2626	0.0587648	0.2754	0.0647943	p > 0.05
PC ae C30:0	0.1804	0.0541692	0.186	0.0656087	p > 0.05		0.1986	0.0560428	0.2086	0.066583	p > 0.05
PC ae C30:1	0.121	0.051788	0.1064	0.0512913	p > 0.05		0.115	0.0634586	0.118	0.0602661	p > 0.05
PC ae C30:2	0.0942	0.0340544	0.0912	0.0430836	p > 0.05		0.096	0.0427493	0.092	0.0393446	p > 0.05
PC ae C32:1	0.2342	0.0394867	0.2196	0.0472895	p > 0.05		0.2784	0.0853657	0.2788	0.0733362	p > 0.05
PC ae C32:2	0.1072	0.0353369	0.101	0.0340661	p > 0.05		0.1096	0.0482939	0.1036	0.0359555	p > 0.05
PC ae C34:0	0.3878	0.110344	0.3882	0.120953	p > 0.05		0.4836	0.134355	0.4962	0.136234	p > 0.05
PC ae C34:1	1.215	0.180069	1.256	0.133154	p > 0.05		1.378	0.188468	1.276	0.193727	p > 0.05
PC ae C34:2	0.2818	0.0481321	0.2932	0.025499	p > 0.05		0.3374	0.0591549	0.308	0.0644399	p > 0.05
PC ae C34:3	0.1498	0.0349886	0.1378	0.0434707	p > 0.05		0.139	0.0479635	0.138	0.039211	p > 0.05
PC ae C36:0	0.123	0.0220227	0.1262	0.0385058	p > 0.05		0.1436	0.0227112	0.1486	0.0357463	p > 0.05
PC ae C36:1	0.3092	0.0694601	0.331	0.0689928	p > 0.05		0.394	0.0818016	0.4004	0.114609	p > 0.05
PC ae C36:2	0.3138	0.0513537	0.3246	0.0364733	p > 0.05		0.3798	0.0610549	0.3368	0.072441	p=0.047
PC ae C36:3	0.2098	0.0506478	0.2202	0.0268831	p > 0.05		0.2682	0.0489765	0.2408	0.051183	p=0.027
PC ae C36:4	1.416	0.342389	1.522	0.388999	p > 0.05		1.3956	0.334868	1.0988	0.154846	p > 0.05
PC ae C36:5	0.1846	0.038559	0.2086	0.0482939	p > 0.05		0.2384	0.030468	0.2044	0.0181328	p > 0.05
PC ae C38:0	0.1288	0.0105688	0.1268	0.0155145	p > 0.05		0.1454	0.00876356	0.1468	0.0113004	p > 0.05
PC ae C38:1	0.0618	0.0115195	0.0766	0.0144499	p > 0.05		0.0854	0.0155981	0.082	0.0219545	p > 0.05
PC ae C38:2	0.0828	0.0170792	0.0894	0.0178269	p > 0.05		0.0952	0.018431	0.0914	0.0227002	p > 0.05
PC ae C38:3	0.0858	0.0109179	0.0994	0.0122393	p=0.04		0.1102	0.0192795	0.1012	0.0224989	p > 0.05
PC ae C38:4	0.6138	0.174171	0.6438	0.196537	p > 0.05		0.6632	0.169283	0.5376	0.12838	p > 0.05
PC ae C38:5	1.3032	0.303893	1.406	0.318795	p > 0.05		1.422	0.145499	1.135	0.105712	p=0.035
PC ae C38:6	0.292	0.065073	0.3212	0.062231	p > 0.05		0.3582	0.0444826	0.301	0.0232916	p > 0.05
PC ae C40:0	1.374	0.0658027	1.352	0.0990959	p > 0.05		1.384	0.0450555	1.33	0.0578792	p > 0.05
PC ae C40:1	0.1892	0.0226097	0.1922	0.044852	p > 0.05		0.2088	0.0293547	0.1786	0.0213026	p > 0.05
PC ae C40:2	0.0714	0.0110589	0.0736	0.0179109	p > 0.05		0.083	0.0153134	0.076	0.00951315	p > 0.05
PC ae C40:3	0.0456	0.00466905	0.0474	0.00497996	p > 0.05		0.0488	0.00973139	0.0488	0.00653452	p > 0.05
PC ae C40:4	0.1692	0.0331919	0.1816	0.0279428	p > 0.05		0.1866	0.0338053	0.1688	0.0326297	p > 0.05
PC ae C40:5	0.1822	0.0505935	0.2044	0.0380894	p > 0.05		0.2346	0.0516265	0.2028	0.0396131	p > 0.05
PC ae C40:6	0.2144	0.0386432	0.236	0.042	p > 0.05		0.256	0.0307246	0.2224	0.0269035	p > 0.05
PC ae C42:0	0.9406	0.0406362	0.9214	0.0357393	p > 0.05		0.9186	0.0300882	0.9394	0.0578688	p > 0.05
PC ae C42:1	0.2108	0.0497212	0.2166	0.0379579	p > 0.05		0.217	0.0589491	0.2138	0.0361345	p > 0.05
PC ae C42:2	0.1326	0.02555	0.1306	0.0352108	p > 0.05		0.149	0.0207123	0.1324	0.0106442	p=0.048
PC ae C42:3	0.0832	0.0181301	0.0948	0.0277705	p > 0.05		0.1066	0.00522494	0.0882	0.0150399	p=0.036
PC ae C42:5	0.4884	0.0176579	0.4884	0.023776	p > 0.05		0.483	0.0170441	0.479	0.014089	p > 0.05
PC ae C44:3	0.0508	0.0131605	0.0478	0.00903881	p > 0.05		0.0512	0.00725948	0.0558	0.0101094	p > 0.05
PC ae C44:4	0.0896	0.0045607	0.092	0.0043589	p > 0.05		0.0926	0.00907193	0.0866	0.00541295	p > 0.05
PC ae C44:5	0.136	0.0197611	0.1472	0.0152053	p > 0.05		0.1472	0.0143073	0.133	0.012083	p > 0.05
PC ae C44:6	0.0714	0.0170822	0.0778	0.0117771	p > 0.05		0.074	0.00612372	0.0708	0.0102811	p > 0.05
